# Supplementary material for: Associations between Vitamin D, Omega 6:Omega 3 Ratio, and Biomarkers of Aging in Individuals Living with and without Chronic Pain
Source: Nutrients. 2022 Jan 9;14(2):266. doi: 10.3390/nu14020266 (PMC8779718; doi:10.3390/nu14020266)
Supplement: Supplementary file 1 [file nutrients-14-00266-s001.zip]

Archive with 1 entries (1 files):
- nutrients-1532941-supplementary.pdf
